# Supplementary material for: Effects of Three Different Doses of Inter-Alpha Inhibitor Proteins on Severe Hypoxia–Ischemia-Related Brain Injury in Neonatal Rats
Source: Int J Mol Sci. 2022 Nov 3;23(21):13473. doi: 10.3390/ijms232113473 (PMC9655902; doi:10.3390/ijms232113473)
Supplement: Supplementary file 1 [file ijms-23-13473-s001.zip]

Archive with 1 entries (1 files):
- ijms-1885904-supplementary.pdf
